# Supplementary material for: The E1A-Associated p400 Protein Modulates Cell Fate Decisions by the Regulation of ROS Homeostasis
Source: PLoS Genet. 2010 Jun 10;6(6):e1000983. doi: 10.1371/journal.pgen.1000983 (PMC2883595; doi:10.1371/journal.pgen.1000983)
Supplement: Figure S2 — Complete list of modified genes upon p400 knock-down, sorted by the mean of fold change. (0.17 MB XLS) [file pgen.1000983.s002.xls]

## Sheet: Up
FC moy	Reg.	genesymbol	genedescription	refseq
2.91156	up	KRT75	keratin 75	NM_004693
2.89545	up	HEPHL1	hephaestin-like 1	NM_001098672
2.77305	up	ESM1	endothelial cell-specific molecule 1	NM_007036
2.75575	up	PMEPA1	prostate transmembrane protein, androgen induced 1	NM_020182
2.53477	up	PDCD4	programmed cell death 4 (neoplastic transformation inhibitor)	NM_145341
2.45814	up	KRT34	keratin 34	NM_021013
2.40581	up	BIRC3	baculoviral IAP repeat-containing 3	NM_001165
2.39201	up	KRT17	keratin 17	NM_000422
2.36774	up	ACTA2	actin, alpha 2, smooth muscle, aorta	NM_001613
2.30884	up	LRRN1	leucine rich repeat neuronal 1	NM_020873
2.27287	up	GDF15	growth differentiation factor 15	NM_004864
2.21424	up	SNAI2	snail homolog 2 (Drosophila)	NM_003068
2.17691	up	YPEL2	yippee-like 2 (Drosophila)	NM_001005404
2.17613	up	DOK5	docking protein 5	NM_018431
2.15108	up	SESN3	sestrin 3	NM_144665
2.11063	up	TP53INP1	tumor protein p53 inducible nuclear protein 1	NM_033285
2.07736	up	SLFN5	schlafen family member 5	NM_144975
2.07132	up	RCAN2	regulator of calcineurin 2	NM_005822
2.05849	up	HERC6	hect domain and RLD 6	NM_017912
2.04103	up	MIRN21	microRNA 21
2.03399	up	SPOCK1	sparc/osteonectin, cwcv and kazal-like domains proteoglycan (testican) 1	NM_004598
2.00345	up	TCP11L2	t-complex 11 (mouse)-like 2	NM_152772
1.95763	up	ARL4C	ADP-ribosylation factor-like 4C	NM_005737
1.9571	up	TRIM22	tripartite motif-containing 22	NM_006074
1.92815	up	LOXL4	lysyl oxidase-like 4	NM_032211
1.88939	up	ANXA4	annexin A4	NM_001153
1.87452	up	RAB27B		NM_004163
1.86957	up	CCDC113	coiled-coil domain containing 113	NM_014157
1.86522	up	ALOX5	arachidonate 5-lipoxygenase	NM_000698
1.86048	up	TGFBI	transforming growth factor, beta-induced, 68kDa	NM_000358
1.8579	up	CD180		NM_005582
1.85471	up	RBP1	retinol binding protein 1, cellular	NM_002899
1.84653	up	DCBLD1	discoidin, CUB and LCCL domain containing 1	NM_173674
1.84613	up	PLAU	plasminogen activator, urokinase	NM_002658
1.84237	up	DYSF	dysferlin, limb girdle muscular dystrophy 2B (autosomal recessive)	NM_003494
1.83508	up	PNRC1	proline-rich nuclear receptor coactivator 1	NM_006813
1.83219	up	TNFRSF9	tumor necrosis factor receptor superfamily, member 9	NM_001561
1.81662	up	ABAT	4-aminobutyrate aminotransferase	NM_020686
1.79222	up	ARMCX1	armadillo repeat containing, X-linked 1	NM_016608
1.78244	up	ASS1	argininosuccinate synthetase 1	NM_000050
1.78168	up	PIK3IP1	phosphoinositide-3-kinase interacting protein 1	NM_052880
1.78102	up	SLC22A5	solute carrier family 22 (organic cation/carnitine transporter), member 5	NM_003060
1.77929	up	DDIT4	DNA-damage-inducible transcript 4	NM_019058
1.76649	up	C10orf26	chromosome 10 open reading frame 26	NM_017787
1.7624	up	LBA1	lupus brain antigen 1	NM_014831
1.75754	up	SQSTM1	sequestosome 1	NM_003900
1.75247	up	GABARAP	GABA(A) receptor-associated protein	NM_007278
1.74514	up	ITGA2	integrin, alpha 2 (CD49B, alpha 2 subunit of VLA-2 receptor)	NM_002203
1.73566	up	NNMT	nicotinamide N-methyltransferase	NM_006169
1.72887	up	SESN1	sestrin 1	NM_014454
1.72663	up	NUPR1	nuclear protein 1	NM_001042483
1.72554	up	COL6A3	collagen, type VI, alpha 3	NM_004369
1.72145	up	APOBEC3B	apolipoprotein B mRNA editing enzyme, catalytic polypeptide-like 3B	NM_004900
1.72007	up	ARHGAP29	Rho GTPase activating protein 29	NM_004815
1.71791	up	ZFP36L1	zinc finger protein 36, C3H type-like 1	NM_004926
1.71681	up	CD82		NM_002231
1.71643	up	SAMD9	sterile alpha motif domain containing 9	NM_017654
1.71481	up	FLJ41484	hypothetical LOC650669
1.71052	up	NEK7	NIMA (never in mitosis gene a)-related kinase 7	NM_133494
1.7094	up	NEFL	neurofilament, light polypeptide 68kDa	NM_006158
1.7015	up	IQCG	IQ motif containing G	NM_032263
1.69705	up	PARP12	poly (ADP-ribose) polymerase family, member 12	NM_022750
1.69414	up	ACSS2	acyl-CoA synthetase short-chain family member 2	NM_018677
1.69379	up	BHLHB2	basic helix-loop-helix domain containing, class B, 2	NM_003670
1.68688	up	OLAH	oleoyl-ACP hydrolase	NM_018324
1.68451	up	DDIT3	DNA-damage-inducible transcript 3	NM_004083
1.67905	up	SLC1A1	solute carrier family 1 (neuronal/epithelial high affinity glutamate transporter, system Xag), member 1	NM_004170
1.67866	up	SLC2A3	solute carrier family 2 (facilitated glucose transporter), member 3	NM_006931
1.67513	up	CRYAB	crystallin, alpha B	NM_001885
1.6706	up	PRKG1	protein kinase, cGMP-dependent, type I	NM_001098512
1.66774	up	MICAL2	microtubule associated monoxygenase, calponin and LIM domain containing 2	NM_014632
1.66167	up	OPTN	optineurin	NM_001008211
1.66085	up	GULP1	GULP, engulfment adaptor PTB domain containing 1	NM_016315
1.65999	up	ADCK1	aarF domain containing kinase 1	NM_020421
1.65555	up	FAP	fibroblast activation protein, alpha	NM_004460
1.65344	up	FTH1	ferritin, heavy polypeptide 1	NM_002032
1.65166	up	PHLDA3	pleckstrin homology-like domain, family A, member 3	NM_012396
1.65163	up	ZMAT3	zinc finger, matrin type 3	NM_022470
1.64568	up	ZFYVE1	zinc finger, FYVE domain containing 1	NM_021260
1.64441	up	BTN3A2	butyrophilin, subfamily 3, member A2	NM_007047
1.64176	up	HMGCL	3-hydroxymethyl-3-methylglutaryl-Coenzyme A lyase (hydroxymethylglutaricaciduria)	NM_000191
1.64165	up	UROS	uroporphyrinogen III synthase (congenital erythropoietic porphyria)	NM_000375
1.64077	up	PDE5A	phosphodiesterase 5A, cGMP-specific	NM_001083
1.63957	up	MMP9	matrix metallopeptidase 9 (gelatinase B, 92kDa gelatinase, 92kDa type IV collagenase)	NM_004994
1.63939	up	KLHL24	kelch-like 24 (Drosophila)	NM_017644
1.63874	up	SNX10	sorting nexin 10	NM_013322
1.63719	up	MYO1E	myosin IE	NM_004998
1.63608	up	CAMK2D	calcium/calmodulin-dependent protein kinase (CaM kinase) II delta	NM_172127
1.63406	up	HTRA1	HtrA serine peptidase 1	NM_002775
1.63091	up	KLHL5	kelch-like 5 (Drosophila)	NM_015990
1.62431	up	MANSC1	MANSC domain containing 1	NM_018050
1.61516	up	ATXN3	ataxin 3	NM_004993
1.6135	up	SLC30A9	solute carrier family 30 (zinc transporter), member 9	NM_006345
1.61234	up	SYNJ2	synaptojanin 2	NM_003898
1.61186	up	C6orf138	chromosome 6 open reading frame 138	NM_001013732
1.61101	up	SAMD9L	sterile alpha motif domain containing 9-like	NM_152703
1.6095	up	KIAA1576
1.60932	up	ZNF252	zinc finger protein 252
1.60845	up	ABLIM1	actin binding LIM protein 1	NM_002313
1.60684	up	SCEL	sciellin	NM_144777
1.60654	up	EPAS1	endothelial PAS domain protein 1	NM_001430
1.6062	up	PLA2G4C	phospholipase A2, group IVC (cytosolic, calcium-independent)	NM_003706
1.60337	up	FLJ35776	hypothetical protein LOC649446
1.60056	up	CTSB	cathepsin B	NM_147780
1.60049	up	KDELR3	KDEL (Lys-Asp-Glu-Leu) endoplasmic reticulum protein retention receptor 3	NM_006855
1.59899	up	INPP5D	inositol polyphosphate-5-phosphatase, 145kDa	NM_001017915
1.5981	up	ACOT4	acyl-CoA thioesterase 4	NM_152331
1.59749	up	C21orf7	chromosome 21 open reading frame 7	NM_020152
1.5959	up	CLDN1	claudin 1	NM_021101
1.59408	up	FBXO32	F-box protein 32	NM_058229
1.594	up	BCL2L1	BCL2-like 1	NM_138578
1.5933	up	SCP2	sterol carrier protein 2	NM_002979
1.59312	up	L1CAM	L1 cell adhesion molecule	NM_000425
1.59281	up	RAP2B		NM_002886
1.59258	up	C8orf40	chromosome 8 open reading frame 40
1.59111	up	C9orf6	chromosome 9 open reading frame 6
1.59086	up	GLT8D4	glycosyltransferase 8 domain containing 4
1.58888	up	ZBTB38	zinc finger and BTB domain containing 38	NM_001080412
1.58699	up	HDAC9	histone deacetylase 9	NM_178423
1.5847	up	MAF	v-maf musculoaponeurotic fibrosarcoma oncogene homolog (avian)	NM_001031804
1.58346	up	KCTD18	potassium channel tetramerisation domain containing 18	NM_152387
1.58089	up	SDC3	syndecan 3	NM_014654
1.57998	up	CCDC50	coiled-coil domain containing 50	NM_178335
1.57872	up	NLRP10	NLR family, pyrin domain containing 10	NM_176821
1.57829	up	S100A2	S100 calcium binding protein A2	NM_005978
1.57718	up	AHNAK2	AHNAK nucleoprotein 2	NM_138420
1.57587	up	KCNA6	potassium voltage-gated channel, shaker-related subfamily, member 6	NM_002235
1.57202	up	FOSL2	FOS-like antigen 2	NM_005253
1.56966	up	RHOBTB1	Rho-related BTB domain containing 1	NM_014836
1.56899	up	ITGA3	integrin, alpha 3 (antigen CD49C, alpha 3 subunit of VLA-3 receptor)	NM_002204
1.56869	up	PLA2G7	phospholipase A2, group VII (platelet-activating factor acetylhydrolase, plasma)	NM_005084
1.56796	up	ZNF32	zinc finger protein 32	NM_006973
1.56315	up	PLEKHM1	pleckstrin homology domain containing, family M (with RUN domain) member 1	NM_014798
1.56085	up	MORN2	MORN repeat containing 2
1.55835	up	EPB41L4A	erythrocyte membrane protein band 4.1 like 4A	NM_022140
1.55798	up	BACH2	BTB and CNC homology 1, basic leucine zipper transcription factor 2	NM_021813
1.55459	up	JHDM1D	jumonji C domain containing histone demethylase 1 homolog D (S. cerevisiae)	NM_030647
1.5517	up	FAM86C	family with sequence similarity 86, member C	NM_001099653
1.5505	up	S100A10	S100 calcium binding protein A10	NM_002966
1.55008	up	MYO1D	myosin ID	NM_015194
1.54962	up	FUCA1	fucosidase, alpha-L- 1, tissue	NM_000147
1.54815	up	LRRC23	leucine rich repeat containing 23	NM_201650
1.54764	up	CCNG1	cyclin G1	NM_004060
1.54729	up	BMP4	bone morphogenetic protein 4	NM_001202
1.54664	up	CMBL	carboxymethylenebutenolidase homolog (Pseudomonas)	NM_138809
1.54424	up	FLG	filaggrin	NM_002016
1.5425	up	C10orf59	chromosome 10 open reading frame 59	NM_018363
1.54167	up	ASNS	asparagine synthetase	NM_133436
1.538	up	GSTZ1	glutathione transferase zeta 1 (maleylacetoacetate isomerase)	NM_001513
1.53693	up	PLK2	polo-like kinase 2 (Drosophila)	NM_006622
1.53223	up	KIAA1370		NM_019600
1.5317	up	MDM2	Mdm2 p53 binding protein homolog (mouse)	NM_002392
1.52702	up	FAM149B1	family with sequence similarity 149, member B1
1.52512	up	RWDD2B	RWD domain containing 2B	NM_016940
1.52363	up	CRMP1	collapsin response mediator protein 1	NM_001313
1.52324	up	CLTCL1	clathrin, heavy chain-like 1	NM_007098
1.52258	up	EDN1	endothelin 1	NM_001955
1.51728	up	WDR63	WD repeat domain 63	NM_145172
1.51711	up	GRAMD4	GRAM domain containing 4	NM_015124
1.51583	up	GTF3A	general transcription factor IIIA	NM_002097
1.51419	up	XPC	xeroderma pigmentosum, complementation group C	NM_004628
1.50963	up	CDKN1A	cyclin-dependent kinase inhibitor 1A (p21, Cip1)	NM_078467
1.50955	up	WDR45	WD repeat domain 45	NM_007075
1.50924	up	AKR1C3	aldo-keto reductase family 1, member C3 (3-alpha hydroxysteroid dehydrogenase, type II)	NM_003739
1.50911	up	SCN2A	sodium channel, voltage-gated, type II, alpha subunit	NM_021007
1.50894	up	ZNF558	zinc finger protein 558	NM_144693
1.50399	up	KLHDC2	kelch domain containing 2	NM_014315
1.50298	up	FDXR	ferredoxin reductase	NM_024417
1.50163	up	IL1RAP	interleukin 1 receptor accessory protein	NM_002182
1.50141	up	FLJ39632	hypothetical LOC642477
1.49532	up	RPS27L	ribosomal protein S27-like	NM_015920
1.49374	up	RRM2B	ribonucleotide reductase M2 B (TP53 inducible)	NM_015713
1.49374	up	DUSP14	dual specificity phosphatase 14	NM_007026
1.49342	up	C21orf119	chromosome 21 open reading frame 119
1.49275	up	EIF4E3	eukaryotic translation initiation factor 4E family member 3	NM_173359
1.49254	up	CCDC25	coiled-coil domain containing 25	NM_018246
1.49194	up	VPS39	vacuolar protein sorting 39 homolog (S. cerevisiae)	NM_015289
1.49159	up	CAV1	caveolin 1, caveolae protein, 22kDa	NM_001753
1.49148	up	KLF6	Kruppel-like factor 6	NM_001300
1.49013	up	KIAA0888		NM_015566
1.48883	up	ALDH6A1	aldehyde dehydrogenase 6 family, member A1	NM_005589
1.48769	up	REEP1	receptor accessory protein 1	NM_022912
1.48764	up	LOC440157	hypothetical gene supported by BC066547
1.48735	up	NDRG1	N-myc downstream regulated gene 1	NM_006096
1.48697	up	PHLDA1	pleckstrin homology-like domain, family A, member 1	NM_007350
1.48476	up	BBS9	Bardet-Biedl syndrome 9	NM_198428
1.48328	up	TRADD	TNFRSF1A-associated via death domain	NM_003789
1.48186	up	WIPI1	WD repeat domain, phosphoinositide interacting 1	NM_017983
1.48185	up	ETS1	v-ets erythroblastosis virus E26 oncogene homolog 1 (avian)	NM_005238
1.4794	up	FSTL4	follistatin-like 4	NM_015082
1.47911	up	RAB40B		NM_006822
1.4787	up	RRAGD	Ras-related GTP binding D	NM_021244
1.47868	up	CPEB2	cytoplasmic polyadenylation element binding protein 2	NM_182485
1.47854	up	MAP2K5	mitogen-activated protein kinase kinase 5	NM_145160
1.47852	up	LPAR5	lysophosphatidic acid receptor 5	NM_020400
1.47788	up	OAS3	2'-5'-oligoadenylate synthetase 3, 100kDa	NM_006187
1.47766	up	FAM21B	family with sequence similarity 21, member B	NM_018232
1.47579	up	RRAGC	Ras-related GTP binding C	NM_022157
1.47458	up	CCDC69	coiled-coil domain containing 69	NM_015621
1.47414	up	ELFN1	extracellular leucine-rich repeat and fibronectin type III domain containing 1	XM_001717054
1.47343	up	WDR23	WD repeat domain 23	NM_025230
1.47312	up	PARD6G	par-6 partitioning defective 6 homolog gamma (C. elegans)	NM_032510
1.47307	up	ZNF658	zinc finger protein 658	NM_033160
1.4724	up	GALNT5	UDP-N-acetyl-alpha-D-galactosamine:polypeptide N-acetylgalactosaminyltransferase 5 (GalNAc-T5)	NM_014568
1.47236	up	FAM21C	family with sequence similarity 21, member C
1.47092	up	LOC283551		NM_001012706
1.47052	up	LBH	limb bud and heart development homolog (mouse)	NM_030915
1.47009	up	ZNF641	zinc finger protein 641	NM_152320
1.46959	up	TAP1	transporter 1, ATP-binding cassette, sub-family B (MDR/TAP)	NM_000593
1.4669	up	DOCK11	dedicator of cytokinesis 11	NM_144658
1.46362	up	FAM21A	family with sequence similarity 21, member A	NM_001005751
1.46353	up	ZNF204	zinc finger protein 204 (pseudogene)	NR_002722
1.46276	up	MYO6	myosin VI	NM_004999
1.46078	up	FLJ45248
1.45975	up	KCNB2	potassium voltage-gated channel, Shab-related subfamily, member 2	NM_004770
1.45884	up	SCG5	secretogranin V (7B2 protein)	NM_003020
1.45814	up	RAB43	RAB43, member RAS oncogene family	NM_198490
1.45814	up	BCKDHA	branched chain keto acid dehydrogenase E1, alpha polypeptide	NM_000709
1.45813	up	USP18	ubiquitin specific peptidase 18	NM_017414
1.4568	up	BBS2	Bardet-Biedl syndrome 2	NM_031885
1.45635	up	CYHR1	cysteine/histidine-rich 1
1.45597	up	TDRD7	tudor domain containing 7	NM_014290
1.45463	up	DAB2	disabled homolog 2, mitogen-responsive phosphoprotein (Drosophila)	NM_001343
1.45349	up	PCMTD2	protein-L-isoaspartate (D-aspartate) O-methyltransferase domain containing 2	NM_018257
1.45294	up	TMEM54	transmembrane protein 54	NM_033504
1.45292	up	FJX1	four jointed box 1 (Drosophila)	NM_014344
1.45283	up	MYC	v-myc myelocytomatosis viral oncogene homolog (avian)	NM_002467
1.4526	up	TLN2	talin 2	NM_015059
1.45079	up	SRGAP1	SLIT-ROBO Rho GTPase activating protein 1	NM_020762
1.44993	up	DNAJB2	DnaJ (Hsp40) homolog, subfamily B, member 2	NM_006736
1.44922	up	ANXA2P1	annexin A2 pseudogene 1	NR_001562
1.4492	up	TTLL1	tubulin tyrosine ligase-like family, member 1	NM_001008572
1.44829	up	DDB2	damage-specific DNA binding protein 2, 48kDa	NM_000107
1.4475	up	HCG4	HLA complex group 4	NR_002139
1.44632	up	CXCL16	chemokine (C-X-C motif) ligand 16	NM_022059
1.44616	up	WNT5B	wingless-type MMTV integration site family, member 5B	NM_032642
1.44576	up	ZER1	zer-1 homolog (C. elegans)	NM_006336
1.44496	up	SYNC1	syncoilin, intermediate filament 1	NM_030786
1.44447	up	CAPG	capping protein (actin filament), gelsolin-like	NM_001747
1.44392	up	SEMA4F	sema domain, immunoglobulin domain (Ig), transmembrane domain (TM) and short cytoplasmic domain, (semaphorin) 4F	NM_004263
1.4429	up	ECH1	enoyl Coenzyme A hydratase 1, peroxisomal	NM_001398
1.44162	up	TAOK3	TAO kinase 3	NM_016281
1.44137	up	PARP11	poly (ADP-ribose) polymerase family, member 11	NM_020367
1.43647	up	RNF141	ring finger protein 141	NM_016422
1.43643	up	PCDHB11	protocadherin beta 11	NM_018931
1.43622	up	FLJ32065
1.43512	up	PTP4A3	protein tyrosine phosphatase type IVA, member 3	NM_032611
1.43357	up	ITFG3	integrin alpha FG-GAP repeat containing 3	NM_032039
1.43323	up	C1orf123	chromosome 1 open reading frame 123
1.43257	up	RNF122	ring finger protein 122	NM_024787
1.43204	up	PARP16	poly (ADP-ribose) polymerase family, member 16	NM_017851
1.43191	up	CBWD2	COBW domain containing 2	XR_036886
1.42997	up	TSPAN33	tetraspanin 33	NM_178562
1.42986	up	ADCYAP1R1	adenylate cyclase activating polypeptide 1 (pituitary) receptor type I	NM_001118
1.42935	up	REEP6	receptor accessory protein 6	NM_138393
1.42916	up	LOC642838	similar to hCG1742442	XM_001714030
1.42836	up	BEX4	BEX family member 4	NM_001080425
1.42829	up	TRIM16L	tripartite motif-containing 16-like	NM_001037330
1.42766	up	FRMD6	FERM domain containing 6	NM_001042481
1.42712	up	MMP24	matrix metallopeptidase 24 (membrane-inserted)	NM_006690
1.42702	up	XIRP1	xin actin-binding repeat containing 1
1.42602	up	ZNF354A	zinc finger protein 354A	NM_005649
1.4259	up	WDR32	WD repeat domain 32	NM_024345
1.42528	up	SMOX	spermine oxidase	NM_175839
1.42528	up	LOC339562	similar to hCG1742442	XM_001713985
1.42513	up	CARD11	caspase recruitment domain family, member 11	NM_032415
1.42512	up	C21orf55	chromosome 21 open reading frame 55	NM_017833
1.4249	up	SCCPDH	saccharopine dehydrogenase (putative)	NM_016002
1.42447	up	SAMD5	sterile alpha motif domain containing 5	NM_001030060
1.42376	up	PLD1	phospholipase D1, phosphatidylcholine-specific	NM_002662
1.42221	up	MLYCD	malonyl-CoA decarboxylase	NM_012213
1.4216	up	SOX4	SRY (sex determining region Y)-box 4	NM_003107
1.4205	up	TBCEL	tubulin folding cofactor E-like	NM_152715
1.41818	up	C6orf70	chromosome 6 open reading frame 70	NM_018341
1.41759	up	FAM38B	family with sequence similarity 38, member B
1.41602	up	GRAMD3	GRAM domain containing 3	NM_023927
1.41601	up	RNASEL	ribonuclease L (2',5'-oligoisoadenylate synthetase-dependent)	NM_021133
1.41587	up	DOCK8	dedicator of cytokinesis 8	NM_203447
1.41586	up	EDIL3	EGF-like repeats and discoidin I-like domains 3	NM_005711
1.41534	up	LL22NC03-75B3.6	KIAA1644 protein	NM_001099294
1.41501	up	PNPLA8	patatin-like phospholipase domain containing 8	NM_015723
1.41489	up	LMBR1L	limb region 1 homolog (mouse)-like	NM_018113
1.41461	up	WBSCR17	Williams-Beuren syndrome chromosome region 17	NM_022479
1.41452	up	CYFIP2	cytoplasmic FMR1 interacting protein 2	NM_001037332
1.41398	up	ELA3A	elastase 3A, pancreatic	NM_005747
1.41369	up	CDA	cytidine deaminase	NM_001785
1.41353	up	PLA2R1	phospholipase A2 receptor 1, 180kDa	NM_007366
1.41312	up	NCF2	neutrophil cytosolic factor 2 (65kDa, chronic granulomatous disease, autosomal 2)	NM_000433
1.41218	up	TRIM21	tripartite motif-containing 21	NM_003141
1.4113	up	CYB5D2	cytochrome b5 domain containing 2	NM_144611
1.41105	up	WDTC1	WD and tetratricopeptide repeats 1	NM_015023
1.41077	up	MAOB	monoamine oxidase B	NM_000898
1.40905	up	PGM1	phosphoglucomutase 1	NM_002633
1.40719	up	PIK3R2	phosphoinositide-3-kinase, regulatory subunit 2 (beta)	NM_005027
1.40495	up	CSRP2BP	CSRP2 binding protein	NM_020536
1.40414	up	C14orf83	chromosome 14 open reading frame 83	NM_182526
1.40394	up	DRAM	damage-regulated autophagy modulator	NM_018370
1.40305	up	DET1	de-etiolated homolog 1 (Arabidopsis)	NM_017996
1.40142	up	PLK3	polo-like kinase 3 (Drosophila)	NM_004073
1.40083	up	FTL	ferritin, light polypeptide	NM_000146
1.40042	up	SNX2	sorting nexin 2	NM_003100
1.39987	up	JMY	junction-mediating and regulatory protein	NM_152405
1.39787	up	TAPBP	TAP binding protein (tapasin)	NM_003190
1.39784	up	HLCS	holocarboxylase synthetase (biotin-(proprionyl-Coenzyme A-carboxylase (ATP-hydrolysing)) ligase)	NM_000411
1.39775	up	C18orf30	chromosome 18 open reading frame 30
1.39716	up	HSD17B4	hydroxysteroid (17-beta) dehydrogenase 4	NM_000414
1.39655	up	LOC646938	similar to TBC1 domain family, member 2B
1.39646	up	LOC124512
1.39531	up	MXRA7	matrix-remodelling associated 7	NM_001008528
1.39469	up	PARVG	parvin, gamma	NM_022141
1.394	up	LAMB3	laminin, beta 3	NM_001017402
1.3916	up	ZNF585B	zinc finger protein 585B	NM_152279
1.39118	up	RBL2	retinoblastoma-like 2 (p130)	NM_005611
1.39061	up	RFX5	regulatory factor X, 5 (influences HLA class II expression)	NM_000449
1.39054	up	SERPINE2	serpin peptidase inhibitor, clade E (nexin, plasminogen activator inhibitor type 1), member 2	NM_006216
1.39033	up	TOP2B	topoisomerase (DNA) II beta 180kDa	NM_001068
1.38982	up	PINK1	PTEN induced putative kinase 1	NM_032409
1.38927	up	GPR137B	G protein-coupled receptor 137B	NM_003272
1.3869	up	GUCY1A2	guanylate cyclase 1, soluble, alpha 2	NM_000855
1.38603	up	TEX9	testis expressed 9	NM_198524
1.38572	up	LOC643246	microtubule-associated protein 1 light chain 3 beta-like	NM_001085481
1.38499	up	MGC4294
1.38326	up	C11orf74	chromosome 11 open reading frame 74
1.38124	up	SEMA7A	semaphorin 7A, GPI membrane anchor (John Milton Hagen blood group)	NM_003612
1.38053	up	DUSP10	dual specificity phosphatase 10	NM_007207
1.38026	up	MOXD1	monooxygenase, DBH-like 1	NM_015529
1.38016	up	AGGF1	angiogenic factor with G patch and FHA domains 1	NM_018046
1.38005	up	C18orf19	chromosome 18 open reading frame 19	NM_001098801
1.37924	up	NRBP2	nuclear receptor binding protein 2	NM_178564
1.37869	up	ATP6V0D1	ATPase, H+ transporting, lysosomal 38kDa, V0 subunit d1	NM_004691
1.37812	up	MCC	mutated in colorectal cancers	NM_001085377
1.37773	up	DHRS4	dehydrogenase/reductase (SDR family) member 4	NM_021004
1.37555	up	PLEKHH1	pleckstrin homology domain containing, family H (with MyTH4 domain) member 1	NM_020715
1.37511	up	C14orf174	chromosome 14 open reading frame 174
1.37322	up	IGFBP4	insulin-like growth factor binding protein 4	NM_001552
1.37322	up	IPP	intracisternal A particle-promoted polypeptide	NM_005897
1.37193	up	DHRS4L2	dehydrogenase/reductase (SDR family) member 4 like 2	NM_198083
1.37157	up	GADD45A	growth arrest and DNA-damage-inducible, alpha	NM_001924
1.36938	up	LOC100128840
1.36867	up	SLC38A7	solute carrier family 38, member 7	NM_018231
1.36836	up	PARP14	poly (ADP-ribose) polymerase family, member 14	NM_017554
1.36755	up	GGPS1	geranylgeranyl diphosphate synthase 1	NM_004837
1.36633	up	LHPP	phospholysine phosphohistidine inorganic pyrophosphate phosphatase	NM_022126
1.36552	up	PCDHB14	protocadherin beta 14	NM_018934
1.36421	up	KLF13	Kruppel-like factor 13	NM_015995
1.36221	up	MAP4K4	mitogen-activated protein kinase kinase kinase kinase 4	NM_145686
1.36077	up	TSPAN5	tetraspanin 5	NM_005723
1.35779	up	LOC201229		NM_001076680
1.35558	up	LOC653051	similar to double C2-like domains, beta	XM_925795
1.3549	up	MOBKL2B	MOB1, Mps One Binder kinase activator-like 2B (yeast)	NM_024761
1.35489	up	AMN1	antagonist of mitotic exit network 1 homolog (S. cerevisiae)	NR_004854
1.35466	up	GSTM3	glutathione S-transferase M3 (brain)	NM_000849
1.35438	up	GPX4	glutathione peroxidase 4 (phospholipid hydroperoxidase)	NM_002085
1.35265	up	TOX	thymocyte selection-associated high mobility group box	NM_014729
1.35148	up	EHHADH	enoyl-Coenzyme A, hydratase/3-hydroxyacyl Coenzyme A dehydrogenase	NM_001966
1.34984	up	AK3	adenylate kinase 3	NM_016282
1.34846	up	EXOC2	exocyst complex component 2	NM_018303
1.34783	up	TFDP2	transcription factor Dp-2 (E2F dimerization partner 2)	NM_006286
1.34655	up	C3orf34	chromosome 3 open reading frame 34
1.34492	up	LAMC2	laminin, gamma 2	NM_005562
1.34329	up	SERPINB1	serpin peptidase inhibitor, clade B (ovalbumin), member 1	NM_030666
1.34322	up	CTA-216E10.6	hypothetical FLJ23584
1.34273	up	TBL1XR1	transducin (beta)-like 1 X-linked receptor 1	NM_024665
1.34046	up	IMPACT	Impact homolog (mouse)	NM_018439
1.34005	up	FAM70A	family with sequence similarity 70, member A	NM_017938
1.33728	up	NAV3	neuron navigator 3	NM_014903
1.33725	up	STAT3	signal transducer and activator of transcription 3 (acute-phase response factor)	NM_139276
1.33699	up	TRIB1	tribbles homolog 1 (Drosophila)	NM_025195
1.33688	up	UFC1	ubiquitin-fold modifier conjugating enzyme 1	NM_016406
1.33525	up	GNPTAB	N-acetylglucosamine-1-phosphate transferase, alpha and beta subunits	NM_024312
1.33303	up	ZNF765	zinc finger protein 765	XM_001725033
1.33295	up	NOPE	neighbor of Punc E11	NM_020962
1.33261	up	BCAS3	breast carcinoma amplified sequence 3	NM_001099432
1.33162	up	HECTD3	HECT domain containing 3	NM_024602
1.33104	up	TLE1	transducin-like enhancer of split 1 (E(sp1) homolog, Drosophila)	NM_005077
1.32896	up	CAV2	caveolin 2	NM_001233
1.32429	up	MTSS1	metastasis suppressor 1	NM_014751
1.32363	up	PRICKLE1	prickle homolog 1 (Drosophila)	NM_153026
1.32358	up	SLU7		NM_006425
1.32331	up	SLC9A3R1	solute carrier family 9 (sodium/hydrogen exchanger), member 3 regulator 1	NM_004252
1.32294	up	RUNX1	runt-related transcription factor 1 (acute myeloid leukemia 1; aml1 oncogene)	NM_001001890
1.32198	up	RRAGA	Ras-related GTP binding A	NM_006570
1.32188	up	ARHGAP27	Rho GTPase activating protein 27	NM_199282
1.32127	up	CPA4	carboxypeptidase A4	NM_016352
1.32101	up	CTSF	cathepsin F	NM_003793
1.32064	up	COMMD7	COMM domain containing 7	NM_053041
1.31622	up	BRE	brain and reproductive organ-expressed (TNFRSF1A modulator)	NM_199193
1.31324	up	RNF187	ring finger protein 187
1.31321	up	SLN	sarcolipin	NM_003063
1.31309	up	TSHZ2	teashirt zinc finger homeobox 2	NM_173485
1.31058	up	GSTM4	glutathione S-transferase M4	NM_000850
1.30985	up	ZNF323	zinc finger protein 323	NM_145909
1.30677	up	CDIPT	CDP-diacylglycerol--inositol 3-phosphatidyltransferase (phosphatidylinositol synthase)	NM_006319
1.30509	up	CAPNS1	calpain, small subunit 1	NM_001749
1.30416	up	LMCD1	LIM and cysteine-rich domains 1	NM_014583
1.30402	up	TMEM14C	transmembrane protein 14C	NM_016462
1.30235	up	CCND2	cyclin D2	NM_001759
1.30176	up	LOC389203	hypothetical gene supported by BC032431
1.30152	up	GNG11	guanine nucleotide binding protein (G protein), gamma 11	NM_004126
1.29971	up	KLF5	Kruppel-like factor 5 (intestinal)	NM_001730
1.29916	up	D4S234E	DNA segment on chromosome 4 (unique) 234 expressed sequence	NM_014392
1.2987	up	SYTL5	synaptotagmin-like 5	NM_138780
1.29513	up	LOC389832
1.28962	up	CCNYL1	cyclin Y-like 1	NM_152523
1.28564	up	APOBEC3F	apolipoprotein B mRNA editing enzyme, catalytic polypeptide-like 3F	NM_145298
1.27969	up	KRT6B	keratin 6B	NM_005555
1.2758	up	LOC285908
1.27155	up	ZYG11B	zyg-11 homolog B (C. elegans)	NM_024646
1.26537	up	NCK2	NCK adaptor protein 2	NM_003581
1.26044	up	FAM102A	family with sequence similarity 102, member A	NM_001035254
1.25977	up	RAB15		NM_198686

## Sheet: Down
FC moy	Reg.	genesymbol	genedescription	refseq
3.04509	down	HIST1H2BK	histone cluster 1, H2bk	NM_080593
3.00337	down	GJA1	gap junction protein, alpha 1, 43kDa	NM_000165
2.39346	down	EP400	E1A binding protein p400	NM_015409
2.36244	down	SSR2	signal sequence receptor, beta (translocon-associated protein beta)	NM_003145
2.25965	down	SERPINH1	serpin peptidase inhibitor, clade H (heat shock protein 47), member 1, (collagen binding protein 1)	NM_001235
2.20917	down	UNQ353	GKGM353	XM_001726620
2.14478	down	SLC7A2	solute carrier family 7 (cationic amino acid transporter, y+ system), member 2	NM_003046
2.12941	down	NCAPG2	non-SMC condensin II complex, subunit G2	NM_017760
2.11732	down	HIST1H2BM	histone cluster 1, H2bm	NM_003521
2.06298	down	SLC39A6	solute carrier family 39 (zinc transporter), member 6	NM_012319
2.02942	down	LOC493869	similar to RIKEN cDNA 2310016C16
1.99639	down	SLC1A3	solute carrier family 1 (glial high affinity glutamate transporter), member 3	NM_004172
1.95445	down	HIST1H3H	histone cluster 1, H3h	NM_003536
1.94069	down	MLLT11	myeloid/lymphoid or mixed-lineage leukemia (trithorax homolog, Drosophila); translocated to, 11	NM_006818
1.89442	down	KIF18A	kinesin family member 18A	NM_031217
1.88471	down	CDCA3	cell division cycle associated 3	NM_031299
1.88022	down	HSPA1A	heat shock 70kDa protein 1A	NM_005345
1.86568	down	DPAGT1	dolichyl-phosphate (UDP-N-acetylglucosamine) N-acetylglucosaminephosphotransferase 1 (GlcNAc-1-P transferase)	NM_001382
1.86063	down	CCNE2	cyclin E2	NM_057749
1.85906	down	CDCA2	cell division cycle associated 2	NM_152562
1.84902	down	CASC5	cancer susceptibility candidate 5	NM_170589
1.84695	down	BRIP1	BRCA1 interacting protein C-terminal helicase 1	NM_032043
1.84593	down	SPATA5	spermatogenesis associated 5	NM_145207
1.82823	down	MKI67	antigen identified by monoclonal antibody Ki-67	NM_002417
1.81692	down	HIST1H2AI	histone cluster 1, H2ai	NM_003509
1.81418	down	HSPA1B	heat shock 70kDa protein 1B	NM_005346
1.80785	down	HSD17B11	hydroxysteroid (17-beta) dehydrogenase 11	NM_016245
1.80623	down	PLK1	polo-like kinase 1 (Drosophila)	NM_005030
1.79229	down	TROAP	trophinin associated protein (tastin)	NM_005480
1.79103	down	LOC388022	hypothetical gene supported by AK131040
1.78922	down	CDC25C	cell division cycle 25 homolog C (S. pombe)	NM_001790
1.78595	down	ASPM	asp (abnormal spindle) homolog, microcephaly associated (Drosophila)	NM_018136
1.76677	down	LOC100129478		XM_001721251
1.76242	down	PSMC3IP	PSMC3 interacting protein	NM_013290
1.75674	down	PHTF2	putative homeodomain transcription factor 2	NM_020432
1.75582	down	TLR4	toll-like receptor 4	NM_138554
1.7524	down	CENPI	centromere protein I	NM_006733
1.75013	down	CBFB	core-binding factor, beta subunit	NM_001755
1.74679	down	SPAG5	sperm associated antigen 5	NM_006461
1.74439	down	CUZD1	CUB and zona pellucida-like domains 1	NM_022034
1.73728	down	FBXO5	F-box protein 5	NM_012177
1.73529	down	TOP2A	topoisomerase (DNA) II alpha 170kDa	NM_001067
1.73389	down	HIST1H1A	histone cluster 1, H1a	NM_005325
1.73092	down	PCDH18	protocadherin 18	NM_019035
1.72615	down	PTPLB	protein tyrosine phosphatase-like (proline instead of catalytic arginine), member b	NM_198402
1.72396	down	HIST1H2AB	histone cluster 1, H2ab	NM_003513
1.7238	down	CENPE	centromere protein E, 312kDa	NM_001813
1.72271	down	FEN1	flap structure-specific endonuclease 1	NM_004111
1.72258	down	FOXM1	forkhead box M1	NM_202002
1.72079	down	MICA	MHC class I polypeptide-related sequence A	NM_000247
1.71989	down	ACLY	ATP citrate lyase	NM_001096
1.71976	down	KIF20A	kinesin family member 20A	NM_005733
1.71859	down	STIL	SCL/TAL1 interrupting locus	NM_001048166
1.71816	down	FBN2	fibrillin 2 (congenital contractural arachnodactyly)	NM_001999
1.71686	down	HIST1H3D	histone cluster 1, H3d	NM_003530
1.71674	down	KIAA1524		NM_020890
1.71375	down	C15orf42	chromosome 15 open reading frame 42	NM_152259
1.71005	down	MPHOSPH1	M-phase phosphoprotein 1	NM_016195
1.70965	down	UBE2MP1	ubiquitin-conjugating enzyme E2M pseudogene 1	NR_002837
1.70277	down	SNORA74A	small nucleolar RNA, H/ACA box 74A	NR_002915
1.70108	down	CCNF	cyclin F	NM_001761
1.70057	down	KIF14	kinesin family member 14	NM_014875
1.70051	down	PLOD3	procollagen-lysine, 2-oxoglutarate 5-dioxygenase 3	NM_001084
1.69908	down	BUB1		NM_004336
1.69141	down	RRM2	ribonucleotide reductase M2 polypeptide	NM_001034
1.69138	down	C13orf34	chromosome 13 open reading frame 34	NM_024808
1.69128	down	RPL27A	ribosomal protein L27a	NM_000990
1.6881	down	CENPF	centromere protein F, 350/400ka (mitosin)	NM_016343
1.68778	down	TXNIP	thioredoxin interacting protein	NM_006472
1.68719	down	GPR63	G protein-coupled receptor 63	NM_030784
1.67546	down	RAD51AP1	RAD51 associated protein 1	NM_006479
1.67362	down	HIST1H3A	histone cluster 1, H3a	NM_003529
1.66802	down	TAS2R48	taste receptor, type 2, member 48	NM_176888
1.667	down	SHCBP1	SHC SH2-domain binding protein 1	NM_024745
1.66617	down	UBE2S	ubiquitin-conjugating enzyme E2S
1.66604	down	ESCO2	establishment of cohesion 1 homolog 2 (S. cerevisiae)	NM_001017420
1.66513	down	PRC1	protein regulator of cytokinesis 1	NM_003981
1.6626	down	ATAD5	ATPase family, AAA domain containing 5	NM_024857
1.65927	down	E2F3	E2F transcription factor 3	NM_001949
1.65858	down	CA2	carbonic anhydrase II	NM_000067
1.65696	down	NCAPG	non-SMC condensin I complex, subunit G	NM_022346
1.64897	down	ESPL1	extra spindle pole bodies homolog 1 (S. cerevisiae)	NM_012291
1.64882	down	HIST1H3B	histone cluster 1, H3b	NM_003537
1.64699	down	PFDN4	prefoldin subunit 4	NM_002623
1.64694	down	LIN28B	lin-28 homolog B (C. elegans)	NM_001004317
1.64677	down	SGOL2	shugoshin-like 2 (S. pombe)	NM_152524
1.64455	down	FAM64A	family with sequence similarity 64, member A
1.64125	down	CCDC47	coiled-coil domain containing 47	NM_020198
1.63517	down	KIF4A	kinesin family member 4A	NM_012310
1.63433	down	GNAQ	guanine nucleotide binding protein (G protein), q polypeptide	NM_002072
1.63394	down	SNORD80	small nucleolar RNA, C/D box 80	NR_003940
1.63259	down	ERCC6L	excision repair cross-complementing rodent repair deficiency, complementation group 6-like	NM_017669
1.63216	down	SGOL1	shugoshin-like 1 (S. pombe)	NM_001012410
1.63149	down	TAS2R13	taste receptor, type 2, member 13	NM_023920
1.62844	down	DEPDC1	DEP domain containing 1	NM_001114120
1.62835	down	ITGA4	integrin, alpha 4 (antigen CD49D, alpha 4 subunit of VLA-4 receptor)	NM_000885
1.62791	down	NCAPD3	non-SMC condensin II complex, subunit D3	NM_015261
1.6274	down	LOC442075
1.62662	down	RPS26L	40S ribosomal protein S26-like	NR_002225
1.62358	down	KIAA1731		NM_033395
1.62258	down	SNORA7B	small nucleolar RNA, H/ACA box 7B	NR_002992
1.6203	down	KIF11	kinesin family member 11	NM_004523
1.6162	down	SNORD4B	small nucleolar RNA, C/D box 4B	NR_000009
1.61531	down	BUB1B	BUB1 budding uninhibited by benzimidazoles 1 homolog beta (yeast)	NM_001211
1.61508	down	PLK4	polo-like kinase 4 (Drosophila)	NM_014264
1.61304	down	C1orf79	chromosome 1 open reading frame 79
1.6104	down	PRR11	proline rich 11	NM_018304
1.60793	down	SNORD38B	small nucleolar RNA, C/D box 38B	NR_001457
1.60771	down	CKAP2L	cytoskeleton associated protein 2-like	NM_152515
1.60626	down	MAD2L1	MAD2 mitotic arrest deficient-like 1 (yeast)	NM_002358
1.60599	down	LOC390561	similar to hect domain and RLD 2	XM_001726958
1.60346	down	E2F8	E2F transcription factor 8	NM_024680
1.60118	down	PTTG1	pituitary tumor-transforming 1	NM_004219
1.59982	down	ELOVL6	ELOVL family member 6, elongation of long chain fatty acids (FEN1/Elo2, SUR4/Elo3-like, yeast)	NM_024090
1.59828	down	TAS2R49	taste receptor, type 2, member 49	NM_176889
1.59731	down	HK2	hexokinase 2	NM_000189
1.59557	down	DZIP3	DAZ interacting protein 3, zinc finger	NM_014648
1.59526	down	DTL	denticleless homolog (Drosophila)	NM_016448
1.59393	down	POLR3G	polymerase (RNA) III (DNA directed) polypeptide G (32kD)	NM_006467
1.59155	down	MCM10	minichromosome maintenance complex component 10	NM_182751
1.59137	down	C20orf4	chromosome 20 open reading frame 4
1.59021	down	CYP24A1	cytochrome P450, family 24, subfamily A, polypeptide 1	NM_000782
1.58657	down	RTKN2	rhotekin 2	NM_145307
1.5865	down	TMEM97	transmembrane protein 97	NM_014573
1.58457	down	MASTL	microtubule associated serine/threonine kinase-like	NM_032844
1.58432	down	RAD54L	RAD54-like (S. cerevisiae)	NM_003579
1.58285	down	RNU13P2	RNA, U13 small nuclear pseudogene 2
1.58128	down	CP110		NM_014711
1.58013	down	CCDC150	coiled-coil domain containing 150	NM_001080539
1.57371	down	ATAD2	ATPase family, AAA domain containing 2	NM_014109
1.57334	down	SNORD51	small nucleolar RNA, C/D box 51	NR_002589
1.57127	down	CIT	citron (rho-interacting, serine/threonine kinase 21)	NM_007174
1.56521	down	GRID2	glutamate receptor, ionotropic, delta 2	NM_001510
1.56286	down	WWP1	WW domain containing E3 ubiquitin protein ligase 1	NM_007013
1.562	down	ULBP3	UL16 binding protein 3	NM_024518
1.56155	down	HIST1H4K	histone cluster 1, H4k	NM_003541
1.56102	down	HIST1H2AH	histone cluster 1, H2ah	NM_080596
1.56096	down	SNORA61	small nucleolar RNA, H/ACA box 61	NR_002987
1.5606	down	C16orf63	chromosome 16 open reading frame 63
1.55927	down	C15orf23	chromosome 15 open reading frame 23	NM_033286
1.55893	down	CCNA2	cyclin A2	NM_001237
1.55673	down	SNORA20	small nucleolar RNA, H/ACA box 20	NR_002960
1.55546	down	MLL	myeloid/lymphoid or mixed-lineage leukemia (trithorax homolog, Drosophila)	NM_005933
1.5554	down	SNORD74	small nucleolar RNA, C/D box 74	NR_002579
1.55462	down	SNORA1	small nucleolar RNA, H/ACA box 1	NR_003026
1.55284	down	RPS26	ribosomal protein S26	NM_001029
1.55208	down	TAS2R4	taste receptor, type 2, member 4	NM_016944
1.552	down	SPC24		NM_182513
1.5511	down	UNQ3028	TSSP3028
1.54817	down	FAM153C	family with sequence similarity 153, member C	NM_001079527
1.54729	down	POLQ	polymerase (DNA directed), theta	NM_199420
1.54597	down	SNORD52	small nucleolar RNA, C/D box 52	NR_002742
1.54086	down	BAG2	BCL2-associated athanogene 2	NM_004282
1.5403	down	FAM122B	family with sequence similarity 122B	NM_145284
1.54013	down	SNORA64	small nucleolar RNA, H/ACA box 64	NR_002326
1.53891	down	EXO1	exonuclease 1	NM_130398
1.53872	down	DNA2	DNA replication helicase 2 homolog (yeast)	NM_001080449
1.53563	down	KNTC1	kinetochore associated 1	NM_014708
1.535	down	FLJ23356
1.53349	down	PLS1	plastin 1 (I isoform)	NM_002670
1.53254	down	FAM3C	family with sequence similarity 3, member C	NM_014888
1.53226	down	KIAA1333		NM_017769
1.52937	down	SLCO4A1	solute carrier organic anion transporter family, member 4A1	NM_016354
1.52709	down	SV2A	synaptic vesicle glycoprotein 2A	NM_014849
1.52673	down	TAS2R14	taste receptor, type 2, member 14	NM_023922
1.52666	down	2009-09-01	septin 9
1.52433	down	MCM8	minichromosome maintenance complex component 8	NM_032485
1.52324	down	GINS1	GINS complex subunit 1 (Psf1 homolog)
1.52223	down	hCG_2033311	hCG2033311	NM_001093732
1.52178	down	LPHN3	latrophilin 3	NM_015236
1.52172	down	FAM62A	family with sequence similarity 62 (C2 domain containing), member A	NM_015292
1.52132	down	SEMA3E	sema domain, immunoglobulin domain (Ig), short basic domain, secreted, (semaphorin) 3E	NM_012431
1.52082	down	NCAPH	non-SMC condensin I complex, subunit H	NM_015341
1.52011	down	PLP2	proteolipid protein 2 (colonic epithelium-enriched)	NM_002668
1.51985	down	SLC4A8	solute carrier family 4, sodium bicarbonate cotransporter, member 8	NM_001039960
1.51969	down	GPD2	glycerol-3-phosphate dehydrogenase 2 (mitochondrial)	NM_001083112
1.51929	down	SCARNA16	small Cajal body-specific RNA 16	NR_003013
1.51898	down	PHF15	PHD finger protein 15	NM_015288
1.51876	down	SNORA56	small nucleolar RNA, H/ACA box 56	NR_002984
1.51736	down	DLEU2	deleted in lymphocytic leukemia, 2	NR_002612
1.51684	down	HIST1H2BJ	histone cluster 1, H2bj	NM_021058
1.51634	down	HELLS	helicase, lymphoid-specific	NM_018063
1.51571	down	ZWINT	ZW10 interactor	NM_032997
1.51548	down	MAP1B	microtubule-associated protein 1B	NM_005909
1.51442	down	MYEF2	myelin expression factor 2	NM_016132
1.51404	down	FLJ42875	hypothetical LOC440556
1.51366	down	ANKRD20B	ankyrin repeat domain 20B	NR_003366
1.51178	down	CKS1B	CDC28 protein kinase regulatory subunit 1B	NM_001826
1.51003	down	RPL7A	ribosomal protein L7a	NR_000017
1.50888	down	AKAP5	A kinase (PRKA) anchor protein 5	NM_004857
1.50839	down	KIAA0907
1.50743	down	SAPS3	SAPS domain family, member 3	NM_018312
1.50522	down	TMEM56	transmembrane protein 56	NM_152487
1.50437	down	KIFC1	kinesin family member C1	NM_002263
1.50431	down	VDAC2	voltage-dependent anion channel 2	NM_003375
1.50414	down	SNORD25	small nucleolar RNA, C/D box 25	NR_002565
1.5029	down	LOC442028
1.50277	down	NET1	neuroepithelial cell transforming gene 1	NM_001047160
1.50075	down	FLJ36840	hypothetical LOC645524
1.49916	down	CRABP2	cellular retinoic acid binding protein 2	NM_001878
1.49791	down	FAM153B	family with sequence similarity 153, member B	NM_001079529
1.49683	down	SNORD30	small nucleolar RNA, C/D box 30	NR_002561
1.49616	down	TPX2		NM_012112
1.49593	down	TTF2	transcription termination factor, RNA polymerase II	NM_003594
1.49584	down	TTK		NM_003318
1.49514	down	CDC25A	cell division cycle 25 homolog A (S. pombe)	NM_001789
1.49473	down	CLSPN	claspin homolog (Xenopus laevis)	NM_022111
1.49469	down	SNORD53	small nucleolar RNA, C/D box 53	NR_002741
1.49457	down	C1orf112	chromosome 1 open reading frame 112	NM_018186
1.49409	down	LOC388796		NR_015366
1.4932	down	NMU	neuromedin U	NM_006681
1.49268	down	IGF2BP2	insulin-like growth factor 2 mRNA binding protein 2	NM_006548
1.49138	down	UNC84B	unc-84 homolog B (C. elegans)	NM_015374
1.49012	down	AAK1	AP2 associated kinase 1	NM_014911
1.48748	down	NDC80		NM_006101
1.48611	down	ZNF542	zinc finger protein 542	NR_003127
1.48427	down	NEIL3	nei endonuclease VIII-like 3 (E. coli)	NM_018248
1.48303	down	NUSAP1	nucleolar and spindle associated protein 1	NM_016359
1.48103	down	LRRC8B	leucine rich repeat containing 8 family, member B	NM_015350
1.4809	down	NEK2	NIMA (never in mitosis gene a)-related kinase 2	NM_002497
1.47923	down	ARL6IP1	ADP-ribosylation factor-like 6 interacting protein 1	NM_015161
1.47772	down	QSER1	glutamine and serine rich 1	NM_001076786
1.47697	down	CEP57	centrosomal protein 57kDa	NM_014679
1.47663	down	SNORA62	small nucleolar RNA, H/ACA box 62	NR_002324
1.47599	down	HIST1H2BH	histone cluster 1, H2bh	NM_003524
1.4758	down	FLJ10246
1.47534	down	DLG7	discs, large homolog 7 (Drosophila)	NM_014750
1.475	down	CENPL	centromere protein L	NM_033319
1.47492	down	FANCI	Fanconi anemia, complementation group I	NM_001113378
1.47456	down	FANCA	Fanconi anemia, complementation group A	NM_000135
1.47422	down	C14orf145	chromosome 14 open reading frame 145	NM_152446
1.47381	down	GSG2	germ cell associated 2 (haspin)	NM_031965
1.47329	down	MCM3APAS	minichromosome maintenance complex component 3 associated protein antisense	NR_002776
1.47313	down	SNORA27	small nucleolar RNA, H/ACA box 27	NR_002575
1.47301	down	SNORA3	small nucleolar RNA, H/ACA box 3	NR_002580
1.47265	down	HIST1H4J	histone cluster 1, H4j	NM_021968
1.47161	down	PRLR	prolactin receptor	NM_000949
1.47104	down	UGCGL1	UDP-glucose ceramide glucosyltransferase-like 1	NM_001025777
1.47003	down	LOC100132418	similar to PRO1102
1.46829	down	ARHGAP11A	Rho GTPase activating protein 11A	NM_014783
1.46827	down	SNORA15	small nucleolar RNA, H/ACA box 15	NR_002957
1.4679	down	ORC1L	origin recognition complex, subunit 1-like (yeast)	NM_004153
1.46768	down	ANP32E	acidic (leucine-rich) nuclear phosphoprotein 32 family, member E	NM_030920
1.46711	down	TRMT6	tRNA methyltransferase 6 homolog (S. cerevisiae)	NM_015939
1.46699	down	SUZ12	suppressor of zeste 12 homolog (Drosophila)	NM_015355
1.46635	down	OVOS	ovostatin	XM_001722912
1.46297	down	RNU2	RNA, U2 small nuclear	NR_002716
1.46295	down	ANKRD20A2	ankyrin repeat domain 20 family, member A2	NM_001012421
1.46092	down	XRCC2	X-ray repair complementing defective repair in Chinese hamster cells 2
1.46083	down	C6orf167	chromosome 6 open reading frame 167	NM_198468
1.46042	down	ZNF699	zinc finger protein 699	NM_198535
1.46016	down	CENPK	centromere protein K	NM_022145
1.45951	down	CDC45L	CDC45 cell division cycle 45-like (S. cerevisiae)	NM_003504
1.45917	down	WDR62	WD repeat domain 62	NM_001083961
1.45892	down	AGPAT1	1-acylglycerol-3-phosphate O-acyltransferase 1 (lysophosphatidic acid acyltransferase, alpha)	NM_006411
1.45783	down	C13orf3	chromosome 13 open reading frame 3	NM_145061
1.45729	down	SPIN4	spindlin family, member 4	NM_001012968
1.45718	down	REEP4	receptor accessory protein 4	NM_025232
1.45611	down	KIAA2018		NM_001009899
1.45444	down	C14orf106	chromosome 14 open reading frame 106	NM_018353
1.45444	down	SCARNA8	small Cajal body-specific RNA 8	NR_003009
1.45429	down	TDG	thymine-DNA glycosylase	NM_003211
1.45182	down	ARHGAP11B	Rho GTPase activating protein 11B	NM_001039841
1.4513	down	RNU5F	RNA, U5F small nuclear	NR_002755
1.45095	down	FAM123B	family with sequence similarity 123B	NM_152424
1.4507	down	NAPEPLD	N-acyl phosphatidylethanolamine phospholipase D	NM_001122838
1.45032	down	C6orf150	chromosome 6 open reading frame 150	NM_138441
1.44955	down	DDX21	DEAD (Asp-Glu-Ala-Asp) box polypeptide 21	NM_004728
1.44948	down	KIF15	kinesin family member 15	NM_020242
1.44783	down	TMPO	thymopoietin	NM_001032283
1.44766	down	FAM72A	family with sequence similarity 72, member A
1.44745	down	FTSJ2	FtsJ homolog 2 (E. coli)	NM_013393
1.44624	down	TNPO2	transportin 2 (importin 3, karyopherin beta 2b)	NM_013433
1.44473	down	TMEM137	transmembrane protein 137
1.44447	down	DSC2	desmocollin 2	NM_024422
1.44417	down	SNORA44	small nucleolar RNA, H/ACA box 44	NR_002976
1.44317	down	ARV1		NM_022786
1.44298	down	NUF2		NM_145697
1.44175	down	POM121C	POM121 membrane glycoprotein C	NM_001099415
1.44171	down	MGC24103
1.44143	down	LOC85391	RNA, small nucleolar	NR_003125
1.44138	down	RFWD3	ring finger and WD repeat domain 3	NM_018124
1.44055	down	C10orf12	chromosome 10 open reading frame 12
1.44054	down	SNORA75	small nucleolar RNA, H/ACA box 75	NR_002921
1.44042	down	PHIP	pleckstrin homology domain interacting protein	NM_017934
1.438	down	LMNB1	lamin B1	NM_005573
1.43679	down	SNORD22	small nucleolar RNA, C/D box 22	NR_000008
1.4362	down	NFAT5	nuclear factor of activated T-cells 5, tonicity-responsive	NM_138714
1.43581	down	TNC	tenascin C (hexabrachion)	NM_002160
1.43552	down	HIST1H2BN	histone cluster 1, H2bn	NM_003520
1.43528	down	CDC2	cell division cycle 2, G1 to S and G2 to M	NM_001786
1.43502	down	dJ222E13.2	similar to CGI-96
1.43407	down	OPHN1	oligophrenin 1	NM_002547
1.43406	down	ARL6IP2	ADP-ribosylation factor-like 6 interacting protein 2	NM_022374
1.43309	down	DPYSL2	dihydropyrimidinase-like 2	NM_001386
1.43306	down	CHD9	chromodomain helicase DNA binding protein 9	NM_025134
1.43255	down	OVOS2	ovostatin 2	NM_001080502
1.43181	down	TLR6	toll-like receptor 6	NM_006068
1.43154	down	LYAR	Ly1 antibody reactive homolog (mouse)	NM_017816
1.43049	down	THBS1	thrombospondin 1	NM_003246
1.42963	down	SPTY2D1	SPT2, Suppressor of Ty, domain containing 1 (S. cerevisiae)	NM_194285
1.42959	down	TMED10	transmembrane emp24-like trafficking protein 10 (yeast)	NM_006827
1.42914	down	KIF2C	kinesin family member 2C	NM_006845
1.42907	down	HMMR	hyaluronan-mediated motility receptor (RHAMM)	NM_012484
1.42885	down	SKP2	S-phase kinase-associated protein 2 (p45)	NM_005983
1.4279	down	PIK3C2A	phosphoinositide-3-kinase, class 2, alpha polypeptide	NM_002645
1.42638	down	PPME1	protein phosphatase methylesterase 1	NM_016147
1.42372	down	JMJD6	jumonji domain containing 6	NM_001081461
1.42297	down	AURKA	aurora kinase A	NM_198433
1.42274	down	FLJ45950
1.42201	down	STK35	serine/threonine kinase 35	NM_080836
1.42099	down	SNORD47	small nucleolar RNA, C/D box 47	NR_002746
1.42099	down	SNORD1A	small nucleolar RNA, C/D box 1A	NR_004395
1.42049	down	LOC100130104	PNAS-17
1.42022	down	TCERG1	transcription elongation regulator 1	NM_006706
1.42006	down	KIAA0152		NM_014730
1.41921	down	IQGAP3	IQ motif containing GTPase activating protein 3	NM_178229
1.41856	down	USP1	ubiquitin specific peptidase 1	NM_003368
1.4163	down	SCML1	sex comb on midleg-like 1 (Drosophila)	NM_001037540
1.41603	down	WDR76	WD repeat domain 76	NM_024908
1.41487	down	SNORA65	small nucleolar RNA, H/ACA box 65	NR_002449
1.41449	down	WEE1
1.41443	down	LOC100129112
1.41431	down	PTBP2	polypyrimidine tract binding protein 2	NM_021190
1.41101	down	EBPL	emopamil binding protein-like	NM_032565
1.40999	down	LATS1	LATS, large tumor suppressor, homolog 1 (Drosophila)	NM_004690
1.40887	down	C5orf34	chromosome 5 open reading frame 34	NM_198566
1.40873	down	KIF24	kinesin family member 24	NM_194313
1.40785	down	SMAD2	SMAD family member 2	NM_005901
1.40606	down	NUPL1	nucleoporin like 1	NM_014089
1.40581	down	C12orf49	chromosome 12 open reading frame 49	NM_024738
1.40567	down	GOLGA4	golgi autoantigen, golgin subfamily a, 4	NM_002078
1.40564	down	AADACL1	arylacetamide deacetylase-like 1	NM_020792
1.40472	down	SGCB	sarcoglycan, beta (43kDa dystrophin-associated glycoprotein)	NM_000232
1.40254	down	SNORA71B	small nucleolar RNA, H/ACA box 71B	NR_002910
1.40253	down	HSN2	hereditary sensory neuropathy, type II	NM_213655
1.40061	down	RBM14	RNA binding motif protein 14	NM_006328
1.39996	down	SNORD77	small nucleolar RNA, C/D box 77	NR_003943
1.39994	down	SLC41A2	solute carrier family 41, member 2	NM_032148
1.39864	down	SPC25		NM_020675
1.39792	down	CD200		NM_001004196
1.39772	down	SNORD38A	small nucleolar RNA, C/D box 38A	NR_001456
1.39708	down	LGI2	leucine-rich repeat LGI family, member 2	NM_018176
1.39677	down	RNF121	ring finger protein 121	NM_018320
1.39619	down	MT1X	metallothionein 1X	NM_005952
1.39545	down	FLJ43390	hypothetical LOC646113
1.39342	down	MT1E	metallothionein 1E	NM_175617
1.39327	down	KIAA0101		NM_014736
1.39205	down	SNORD78	small nucleolar RNA, C/D box 78	NR_003944
1.39159	down	LOC729012	similar to Spindle and kinetochore-associated protein 2 (Protein FAM33A)
1.39081	down	FAM33A	family with sequence similarity 33, member A	NM_182620
1.39059	down	FAM29A	family with sequence similarity 29, member A
1.39026	down	HIST1H2AK	histone cluster 1, H2ak	NM_003510
1.38987	down	ARL6IP6	ADP-ribosylation-like factor 6 interacting protein 6	NM_152522
1.38895	down	HIST1H2AC	histone cluster 1, H2ac	NM_003512
1.38883	down	CCDC84	coiled-coil domain containing 84	NM_198489
1.38797	down	MPHOSPH9	M-phase phosphoprotein 9	NM_022782
1.3875	down	SLC4A2	solute carrier family 4, anion exchanger, member 2 (erythrocyte membrane protein band 3-like 1)	NM_003040
1.38749	down	SRPRB	signal recognition particle receptor, B subunit	NM_021203
1.38743	down	POLA1	polymerase (DNA directed), alpha 1	NM_016937
1.38736	down	SLC29A1	solute carrier family 29 (nucleoside transporters), member 1	NM_001078175
1.38689	down	SETD8	SET domain containing (lysine methyltransferase) 8	NM_020382
1.38647	down	SNORD29	small nucleolar RNA, C/D box 29	NR_002559
1.38623	down	PHF17	PHD finger protein 17	NM_199320
1.38421	down	KIF18B	kinesin family member 18B	NM_001080443
1.38307	down	FAM54A	family with sequence similarity 54, member A	NM_001099286
1.38209	down	WHSC1L1	Wolf-Hirschhorn syndrome candidate 1-like 1	NM_023034
1.38183	down	TMEM87A	transmembrane protein 87A	NM_015497
1.38154	down	CKAP5	cytoskeleton associated protein 5	NM_001008938
1.37956	down	SCARNA5	small Cajal body-specific RNA 5	NR_003008
1.37949	down	P2RX5	purinergic receptor P2X, ligand-gated ion channel, 5	NM_002561
1.37837	down	DSE	dermatan sulfate epimerase	NM_013352
1.37829	down	POLE	polymerase (DNA directed), epsilon	NM_006231
1.37804	down	HIST1H2AJ	histone cluster 1, H2aj	NM_021066
1.37706	down	GFM1	G elongation factor, mitochondrial 1	NM_024996
1.37642	down	ZNF280C	zinc finger protein 280C	NM_017666
1.37547	down	SNORA16A	small nucleolar RNA, H/ACA box 16A	NR_003035
1.37514	down	HMGB2	high-mobility group box 2	NM_002129
1.37405	down	DCK	deoxycytidine kinase	NM_000788
1.374	down	BAZ2A	bromodomain adjacent to zinc finger domain, 2A	NM_013449
1.3738	down	C18orf54	chromosome 18 open reading frame 54	NM_173529
1.3723	down	SLC39A14	solute carrier family 39 (zinc transporter), member 14	NM_015359
1.37192	down	C12orf30	chromosome 12 open reading frame 30	NM_024953
1.37121	down	MBOAT7	membrane bound O-acyltransferase domain containing 7	NM_024298
1.37085	down	EIF5A2	eukaryotic translation initiation factor 5A2	NM_020390
1.37065	down	COL5A2	collagen, type V, alpha 2	NM_000393
1.36998	down	SNORD102	small nucleolar RNA, C/D box 102	NR_002574
1.36922	down	SNORA14B	small nucleolar RNA, H/ACA box 14B	NR_002956
1.36876	down	SNORA28	small nucleolar RNA, H/ACA box 28	NR_002964
1.36767	down	DIAPH3	diaphanous homolog 3 (Drosophila)	NM_001042517
1.36698	down	SNORD44	small nucleolar RNA, C/D box 44	NR_002750
1.36683	down	C9orf100	chromosome 9 open reading frame 100	NM_032818
1.36573	down	RPGRIP1L	RPGRIP1-like	NM_015272
1.36553	down	PTPRK	protein tyrosine phosphatase, receptor type, K	NM_002844
1.36505	down	SNORD95	small nucleolar RNA, C/D box 95	NR_002591
1.36445	down	YEATS2	YEATS domain containing 2	NM_018023
1.36413	down	ZNF827	zinc finger protein 827	NM_178835
1.36153	down	CCDC21	coiled-coil domain containing 21	NM_022778
1.36113	down	UTP20		NM_014503
1.36065	down	C5orf37	chromosome 5 open reading frame 37	NM_001099271
1.35861	down	SPOPL	speckle-type POZ protein-like	NM_001001664
1.3584	down	UBE2C	ubiquitin-conjugating enzyme E2C	NM_181802
1.35654	down	SNORA38	small nucleolar RNA, H/ACA box 38	NR_002971
1.35332	down	PTPRF	protein tyrosine phosphatase, receptor type, F	NM_002840
1.35222	down	C7orf54	chromosome 7 open reading frame 54	NM_014411
1.35192	down	HSPC072		XR_041836
1.35104	down	UBE2T	ubiquitin-conjugating enzyme E2T (putative)	NM_014176
1.35087	down	OK/SW-CL.58
1.35033	down	FBXO9	F-box protein 9
1.35023	down	SNORA71C	small nucleolar RNA, H/ACA box 71C	NR_003017
1.34976	down	HOXB6	homeobox B6	NM_018952
1.34891	down	DCC	deleted in colorectal carcinoma	NM_005215
1.34784	down	RTTN	rotatin	NM_173630
1.34636	down	C16orf61	chromosome 16 open reading frame 61
1.34534	down	KRT80	keratin 80	NM_182507
1.34522	down	WDR69	WD repeat domain 69	NM_178821
1.3448	down	NCAPD2	non-SMC condensin I complex, subunit D2	NM_014865
1.3427	down	SNORD21	small nucleolar RNA, C/D box 21	NR_000006
1.34016	down	GEN1	Gen homolog 1, endonuclease (Drosophila)	NM_182625
1.33909	down	HECTD2	HECT domain containing 2	NM_182765
1.3355	down	CEP55	centrosomal protein 55kDa	NM_018131
1.33492	down	EMD	emerin (Emery-Dreifuss muscular dystrophy)	NM_000117
1.33446	down	USP37	ubiquitin specific peptidase 37	NM_020935
1.33369	down	LIN9	lin-9 homolog (C. elegans)	NM_173083
1.33294	down	LOC642947
1.3323	down	RETSAT	retinol saturase (all-trans-retinol 13,14-reductase)	NM_017750
1.33219	down	C6orf182	chromosome 6 open reading frame 182	NM_001083535
1.33043	down	TRERF1	transcriptional regulating factor 1
1.32946	down	C14orf93	chromosome 14 open reading frame 93	NM_021944
1.32864	down	RPL32	ribosomal protein L32	NM_001007073
1.3263	down	CENPQ	centromere protein Q	NM_018132
1.32428	down	SNORD46	small nucleolar RNA, C/D box 46	NR_000024
1.3236	down	SNORD4A	small nucleolar RNA, C/D box 4A	NR_000010
1.32309	down	WDR67	WD repeat domain 67	NM_145647
1.32164	down	KLHL8	kelch-like 8 (Drosophila)	NM_020803
1.31769	down	CCDC18	coiled-coil domain containing 18	NM_206886
1.31727	down	CHEK1	CHK1 checkpoint homolog (S. pombe)	NM_001274
1.31706	down	RNF5	ring finger protein 5	NM_006913
1.31154	down	SNORA13	small nucleolar RNA, H/ACA box 13	NR_002922
1.3104	down	TRAPPC2	trafficking protein particle complex 2	NM_001011658
1.31023	down	SNORD32A	small nucleolar RNA, C/D box 32A	NR_000021
1.30975	down	KCNQ5	potassium voltage-gated channel, KQT-like subfamily, member 5	NM_019842
1.30929	down	SNORD6	small nucleolar RNA, C/D box 6	NR_003036
1.30868	down	CCNB1	cyclin B1	NM_031966
1.30669	down	OCR1	ovarian cancer-related protein 1
1.30669	down	EZH2	enhancer of zeste homolog 2 (Drosophila)	NM_004456
1.30454	down	DCP1A	DCP1 decapping enzyme homolog A (S. cerevisiae)	NM_018403
1.30145	down	CDKN1B	cyclin-dependent kinase inhibitor 1B (p27, Kip1)	NM_004064
1.30015	down	EXOD1	exonuclease domain containing 1	NM_080663
1.30001	down	REXO1L1	REX1, RNA exonuclease 1 homolog (S. cerevisiae)-like 1
1.29992	down	CCNE1	cyclin E1	NM_001238
1.29923	down	BXDC2	brix domain containing 2	NM_018321
1.29621	down	ST6GALNAC5	ST6 (alpha-N-acetyl-neuraminyl-2,3-beta-galactosyl-1,3)-N-acetylgalactosaminide alpha-2,6-sialyltransferase 5	NM_030965
1.29529	down	USP14	ubiquitin specific peptidase 14 (tRNA-guanine transglycosylase)	NM_005151
1.29378	down	PYROXD1	pyridine nucleotide-disulphide oxidoreductase domain 1	NM_024854
1.2891	down	ALG3	asparagine-linked glycosylation 3 homolog (S. cerevisiae, alpha-1,3-mannosyltransferase)	NM_005787
1.28876	down	CYB5A	cytochrome b5 type A (microsomal)	NM_148923
1.2861	down	CCDC34	coiled-coil domain containing 34	NM_030771
1.28366	down	FLJ11710
1.28195	down	PIGW	phosphatidylinositol glycan anchor biosynthesis, class W	NM_178517
1.28076	down	MLF1IP	MLF1 interacting protein	NM_024629
1.27904	down	MED11	mediator complex subunit 11	NM_001001683
1.27422	down	SELT	selenoprotein T	NM_016275
1.27214	down	GPR103	G protein-coupled receptor 103	NM_198179
1.2711	down	CAMSAP1L1	calmodulin regulated spectrin-associated protein 1-like 1	NM_203459
1.26362	down	UNQ1870	GALI1870
1.25813	down	LOC642513	similar to Potassium channel tetramerisation domain containing 9	XR_019055
